# Supplementary material for: Superiority of Mild Interventions against COVID-19 on Public Health and Economic Measures
Source: J Pers Med. 2021 Jul 26;11(8):719. doi: 10.3390/jpm11080719 (PMC8398311; doi:10.3390/jpm11080719)
Supplement: Supplementary file 1 [file jpm-11-00719-s001.zip]

Archive with 1 entries (1 files):
- jpm-1234338-supplementary.pdf
